# Supplementary material for: The prevalence and phenotypic range associated with biallelic PKDCC variants
Source: Clin Genet. 2023 Mar 10;104(1):121–6. doi: 10.1111/cge.14324 (PMC10952701; doi:10.1111/cge.14324)
Supplement: Supplementary file 2 — Table S3: Variant information and clinical details for individuals with biallelic variants in PKDCC. [file CGE-104-121-s001.xlsx]

## Sheet: Sheet1
Table S3: Variant information and clinical details for individuals with biallelic variants in PKDCC.
Source	Described here								Sajan et al 2019 (PMID: 30478137)
Family/individual ID	Family 1	Family 2	Family 3		Family 4	Family 5	Family 6	Family 7	Proband 1	Patient 2
Consanguinity (parental relationship)	Yes (2nd cousins)	No	Not known		None reported	Yes (1st cousins)	No	Yes (1st cousins)	None reported	None reported
Ethnicity	Middle Eastern	Indian	Hispanic		Hispanic	Iranian	Hispanic	Arabic	Not reported	Not reported
Individual	F1-II-1	F2-II-1	F3-II-1	F3-II-2	F4-II-2	F5-II-10	F6-II-2	F7-II-5	II-1	II-2
Gender	F	M	F	F	F	M	M	F	Not reported	Not reported
Age at first referral	NA	NA	NA	NA	NA	In infancy	1 year old	At birth	Before 6 months	Before 6 months
Referral reason	Unexplained skeletal dysplasia	Unexplained skeletal dysplasia	Short stature/suspected skeletal dysplasia	Short stature/suspected skeletal dysplasia	Suspected pseudoachondroplasia	NA	Suspected skeletal dysplasia	Multiple congenital anomalies	NA	NA
Variant based on NM_138370.3 and dbSNP ID	c.939dupA; p.(Leu314Thrfs*29)	c.228dupG; p.(Pro77Alafs*95)	c.606dupG; p.(Leu203Alafs*96)		c.290_320del31 (p.Leu97Profs*123) and c.492delG (p.Leu165Serfs*65) rs1158542233	c.785T>G; p.(Leu262Arg)	[c.639+1G>T];[c.785T>G (p.Leu262Arg)] rs763243200 and rs373676533	c.380dupG; p.(Arg129Alafs*43)	c.651C>A; p.(Tyr217*) rs761532715	c.639+1G>T rs763243200
ClinVar accession	SCV002605060.1 (PATH)	SCV002754586.1 (LPATH)	SCV002599131 (PATH)		SCV002599132 (LPATH) and SCV002599133 (LPATH)	SCV002601632.1 (LPATH)	SCV002144876.1 (PATH) and SCV002127124.1 (initially VUS but now treated as being diagnostic)	NA - institutional ClinVar batch submission to include this variant is scheduled for March 2023	SCV000742510.3 (LPATH)	SCV000742981.3
Zygosity	Homozygous	Homozygous	Homozygous	Homozygous	Compound heterozygous	Homozygous	Compound heterozygous	Homozygous	Homozygous	Homozygous
Segregation testing	Parents are heterozygous	Younger sibling just born and not yet tested. Parents are heterozygous	Parents are heterozygous		c.290_320del31 from mother and c.492delG from father. Unaffected siblings only has c.492delG.	DNA from siblings not available, but wife and two unaffected children are heterozygous	c.785T>G from mother and c.639+1G>T from father. Elder sister not tested, healthy.	Affected brothers have not been tested yet	Parents are heterozygous	Parents and unaffected siblings are heterozygous
Allele Frequency in gnomAD 2.1.1	Absent	Absent	Absent		Both absent	2/250,558	6/158,918 and 2/250,558	Absent	4/248,834	6/158,918
CADD (Grantham) where available	NA	NA	NA		NA and 29.1	29.1 (102)	35 and 29.1 (102)	NA	41	35
ROH region GRCh38 (size, rank)	chr2:28,577,843-45,053,892 (16.5Mb, #2)	chr2:41,291,367-42,082,273 (0.79Mb, #24)	No detectable ROH	No detectable ROH	NA	NA	NA	chr2:38,666,196-43,144,403 (4.5Mb, NA)	NA	NA
Hypotonia	NA	No	No	No	NA	No	No	No		Central hypotonia
Birth weight	2.3 kg	3326 grams	NA	2990 grams	NA	Not available	2970 g (19th percentile)	2.3 kg	3180 g (32nd percentile)	NA
Birth length	NA	NA	NA	NA	NA	Not available	48 cm (16th percentile)	47 cm	50.8 cm (69th percentile)	NA
Birth OFC	NA	NA	NA	NA	NA	Not available	Unknown	32 cm	NA	NA
Developmental milestones	Normal	Delayed walking secondary to increased tone	Speech delay	Thus far normal	NA	Delayed	Normal	Normal	NA	NA
BMI	NA	NA	NA	NA	NA	28.8 kg/m2	17.1 kg/m2	NA	30 kg/m2	30 kg/m2
Age at last assessment	NA	7 years 2 months	3 years	16 months	6 years	43 years	7 years 6 months	3 years 2 months	"Late teens"	Just under 2y
Height (centile)	2-9th (but mid-parental height on 50th)	116.5 cm (9th centile - NB on growth hormone therapy - prior to GH treatment height centile was 3.5mm below 0.4th centile)	87 cm (0.39th) Z -2.66	70 cm (0.11th) Z -3.07	42nd centile	157 cm (<5th centile)	112.6 cm (1st centile, z -2.27)	88 cm (5.5 percentile; z score -1.5)	17th	5th
Sitting height	NA	65.0 cm	NA	NA	NA	NA	60.6 cm	54 cm	NA	NA
Leg length	NA	51.5 cm	NA	NA	NA	NA	52 cm	20 cm	NA	NA
Proportionate	Rhizomelic (proximal) upper limb shortening, lower limbs proportionate	Rhizomelia upper limbs	Rhizomelic (proximal) upper limb shortening, lower limbs proportionate	Rhizomelic (proximal) upper limb shortening, lower limbs proportionate	Rhizomelic shortening of arms	Upper and lower limb rhizomelia	Rhizomelic shortening and milder mesomelic shortening of the upper and lower extremities.	Rhizomelic (proximal) upper limb shortening, lower limbs proportionate	Rhizomelic shortening and milder mesomelic shortening of the upper and lower extremities.	Rhizomelic short stature most evident in upper extremity
OFC (centile)	NA	53.3 cm (50th centile)	47.5 cm (8.09th) Z 1.40	46 cm (54th) Z 0.10	32nd centile	57 cm (>75th centile)	54 cm (91st centile, z 1.36)	45.6 cm (21 percentile; z score -0.78)	84th	>98th
Kyphosis/hyperlordosis	NA	No	No	No	NA	No	No	No	NA	NA
Digital anomalies	NA	Bilateral fifth finger clinodactyly; left single palmar crease	Short fifth digit	Short fifth digit	Proximally placed thumbs	Short thumbs, bilateral short fifth finger	Bilateral clinodactyly and shortening of fifth fingers, short thumbs, prominent pads, hyperextensible fingers	Bilateral fifth finger clinodactyly; B/L single thumb crease	Short thumbs, bilateral short 5th fingers, hyperextensible fingers, bilateral middle finger clinodactyly.	Prominent fingertip pads
Feet	Slightly broad halluces	Normal	Short broad toes	Short broad toes	Normal	Sandal gap	Slightly broad halluxes, vertical deep plantar crease	Slightly broad halluces	NA	NA
Facial appearance	Prominent eyes, high/broad nasal bridge, mild hypertelorism, thick eyebrows, long lashes, subtly coarse facial appearance, wide neck, minor neck webbing, low posterior hairline	Mild hypertelorism, epicanthic folds, long eyelashes, thin upper lip, smooth philtrum; pale capillary haemangioma on forehead	NA	Thick, arched, eyebrows, a thin upper lip and a long philtrum	Long facies with midface hypoplasia, high and towering forehead, hypertelomoric eyes with epicanthus, thin upper lip, long philtrum, scooped nosal bridge with broad root, flat tip and flared nostrils.	Prominent forehead, downslanting palpebral fissures and hypertelorism	High and prominent forehead, nevus flammeus on forehead, thick eyebrows, long lashes, mild hypertelorism, short nose, broad/ and low nasal bridge, anteverted nares, low set ears, prominent antihelix, wide neck, flat face	Prominent eyes, depressed nasal bridge, mild hypertelorism, flat occipit. B/L cupped ears, rotated, fleshy ear lobes. Epicanthal folds, short upturned nose, long philtrum, mid face hypoplasia and an elfin-like face.	Prominent forehead, downslanting palpebral fissures, broad nasal bridge, long philtrum.	Mild proptosis, depressed nasal bridge, long smooth philtrum, short neck
Sloping shoulders	Yes	NA	No	No	No	Yes	Yes	No	No (but limited range of motion of shoulder joints)	NA
Cranial findings	Mild micrognathia	Mild micrognathia, prominent metopic ridge,	NA	NA	Normal head shape and fontaneles closed; micrognathic chin	Macrocephaly	Macrocephaly, dolicocephaly	Mild micrognathia	NA	Macrocephaly, flattening of dorsal aspect of the skull indicative of plagiocephaly, micrognathia
Platyspondyly	NA	No	No	No	NA	NA	No	No	NA	NA
Metaphyseal changes	NA	No	None reported on skeletal survey	None reported on skeletal survey	NA	NA	Slightly widened metaphyses	NA	NA	No
Other radiological findings	Short humeri noted in skeletal survey, mild bilateral coxa valga deformity	Short humeri, lateral displacement of right patella	Short humeri	Short humeri	NA	Genu varum, patellofemoral joint dislocation, incomplete supination and chronic joint pain	Short humeri, short clavicles, flat acetabulum, bilateral coxa valga deformity, prominent medial femoral condyles, bilateral shortening of distal phalange of 1st and 2nd fingers and medial phalange of 5th finger	Short humeri noted in skeletal survey, mild bilateral coxa valga deformity, 11 ribs (B/L)	Chronic joint pain, juvenile idiopathic arthritis, and bilateral patellofemoral joint dislocation. Hypoplastic distal ulna and flattened and under developed distal radius. Capitellum appears underdeveloped	Mild rhizomelic shortening of long bones
Suggested diagnoses	Rhizomelia and facial dysmorphism (Robinow and Frank-Ter Haar syndromes considered)	Dominant omodysplasia	Rhizomelia and bilateral clinodactyly	Rhizomelia and bilateral clinodactyly	NA	NA	Rhizomelia and facial dysmorphism (Robinow syndrome considered)	Rhizomelia and facial dysmorphism (Robinow and Frank-Ter Haar syndromes considered)	Omodysplasia	NA
Other information	Myopia (-2D), previous surgery for blocked lachrymal ducts.	Porencephalic cyst and associated increased tone, all four limbs, L>R; increased range of movement right elbow, left elbow is stiff - possibly dislocated, needs further assessment. Undescended testes, mild neutropenia, hypoplastic pituitary gland on imaging and growth hormone deficiency and low TSH. Teeth—enamel pitting	Widely spaced nipples	Hemagioma on the right breast	Coarse hair, hyperextensible joints, narrow palate.	NA	Myopia (+4.8 D), pectus excavatum, periungual hyperpigmentation, tooth decay and enamel pitting	Inferior cerebellar vermal hypoplasia	Obesity, left-sided headaches, acanthosis nigricans, chronic stage 1 kidney disease, a café au lait macule on upper right arm, depressed mood, occasional abdominal pain, dizziness, nausea.	Difficulty gaining weight, receives physical and speech therapies, polyploid anal mass which had decreased in size, brisk deep tendon reflexes. At just under 1 year of age showed mildly delayed myelination and benign enlargement of subarachnoid spaces of infancy without aqueductal stenosis. No craniocervical junction anomalies were seen in the cervical region of the spine.
Laryngomalacia	NA	No	NA	NA	NA	Yes	No	No	NA	Yes
Branchial cleft defect	NA	No	NA	NA	NA	Yes	No	No	Left-sided small branchial cleft defect covered with skin without an obvious fistula.	NA
Hearing loss	No	No	Sensorineural hearing loss	Sensorineural hearing loss	NA	Hearing impairment	Normal (assesed)	No	NA	Bilateral mild conductive hearing loss
Cardiovascular	NA	Normal	No known issues	No known issues	NA	No known issues	Normal (assesed)	Atrial septal defect	Negative	Heart murmur, mildly increased velocity in the suprapulmonic region with no pulmonary valve stenosis, small patent foramen ovale with left to right shunting, mild tricuspid regurgitation.
Genetic testing prior to WGS/exome	Array CGH; ROR2 and WNT5A sequencing and MLPA; SH3PXD2B, DVL1, DVL2 and DVL3 sequencing; GLI3, HOXD13, NOG, GDF5, ZRS MLPA all normal	Array, GPC6, Fanconi anemia, trio WES, WGS, 100 000 Genomes Project	Chromosomal microarray, skeletal dysplasia panel		NA	NA	Invitae's Limb and Digital Malformations Panel (Ilumina, 50x depth, GRCh37)	NA	NA	NA
Sequencing method	150bp paired end sequencing on HiSeqX as part of 100K Genomes Project, Truseq PCR-Free High Throughput library. Sequenced with parents as trio.	150bp paired end sequencing on HiSeqX as part of 100K Genomes Project, Truseq PCR-Free High Throughput library. Sequenced with parents as trio.	IDT xGen Exome Research Panel v1.0 (quad) by GeneDx, as described previously (PMID: 32693025).		IDT xGen Exome Research Panel v1.0 (duo) by GeneDx, as described previously (PMID: 32693025).	Customized exome sequencing using the Illumina NovaSeq and paired-end 150bp reads.	Invitae's Skeletal Disorders Panel (Ilumina, 50x depth, GRCh37)	Clinical exome sequencing at Baylor Genetics as described (PMID:25326635). Variant calling performed using the Dragen haplotype-based variant calling system and Dragen genome wide depth based CNV caller (Illumina), with custom modifications.	IDT xGen Exome Research Panel v.1.0 (trio) by Ambry Genetics	IDT xGen Exome Research Panel v.1.0 (trio) by Ambry Genetics
Top 5 hits from Face2Gene (https://app.face2gene.com)	NA	NA	1. Noonan Syndrome (low) 2. Mucopolysaccharidoses (low) 3. Velocardiofacial Syndrome (low) 4. Coffin-Siris Syndrome (low) 5. Kabuki Syndrome (low)	1. Kabuki Syndrome (high) 2. Beckwith-Wiedemann Syndrome (medium) 3. Stickler Syndrome (medium) 4. Noonan Syndrome (medium) 5. Cardiofaciocutaneous Syndrome (medium)	1. Noonan Syndrome (medium) 2. Neurofibromatosis, Type I (medium) 3. Mucopolysaccharidoses (medium) 4. Kabuki syndrome (low) 5. Mucopolysaccharidosis Type IVA (low)	1. Noonan Syndrome (high) 2. Neurofibromatosis, Type I (medium) 3. Loeys-Dietz Syndrome (medium) 4. LEOPARD Syndrome (medium) 5. Marfan Syndrome (low)	1. Mucopolysaccharidoses (low) 2. Noonan Syndrome (low) 3. Neurofibromatosis, Type I (low) 4. Kabuki Syndrome (low) 5. Mucopolysaccharidosis Type II (low)	1. Kabuki Syndome (low) 2. Noonan Syndrome (low) 3. Turner Syndrome (low) 4. Neurofibromatosis, Type I (low) 5. Cat Eye Syndrome (low)	NA	NA
